# Supplementary material for: Impact of Multicohort Human Papillomavirus Vaccination on Cervical Cancer in Women Below 30 Years of Age: Lessons Learned From the Scandinavian Countries
Source: J Infect Dis. 2024 Nov 21;231(3):e497–500. doi: 10.1093/infdis/jiae584 (PMC11911778; doi:10.1093/infdis/jiae584)
Supplement: jiae584_Supplementary_Data [file jiae584_supplementary_data.zip]

Archive with 2 entries (2 files):
- sup-fig-1.png
- supp fig legend.docx
